# Supplementary material for: Field validation of a magneto-optical detection device (Gazelle) for portable point-of-care Plasmodium vivax diagnosis
Source: PLoS One. 2021 Jun 22;16(6):e0253232. doi: 10.1371/journal.pone.0253232 (PMC8219132; doi:10.1371/journal.pone.0253232)
Supplement: S1 Table — The table shows the results for each of the methods used in this study for each of the samples as well as basic data from each of the participants including age, sex and date of sample collection. (XLSX) [file pone.0253232.s002.xlsx]

## Sheet: S1_Table
Patient Number	Age	Gender	Gazelle result	SD Bioline result	BinaxNow result	Microscopy result	Microscopy quantification (parasites/ul)	Nested PCR result	PET-PCR (Log10 parasites/ul)
1	62	M	Positive	Pv	Pv/Pm/Po	Pv	15675	Pv	5.2
2	39	M	Positive	Negative	Negative	Pv	390	Pv	2.9
3	31	F	Positive	Pv	Pv/Pm/Po	Pv	7153	Pv	4.6
4	17	M	Positive	Pv	Pv/Pm/Po	Pv	13828	Pv	4.9
5	53	M	Negative	Negative	Negative	Negative	0	Negative	Negative
6	50	M	Positive	Pv	Pf or Mixed	Pv	3286	Pv	4.3
7	45	M	Positive	Pv	Pv/Pm/Po	Pv	3310	Pv	3.9
8	51	M	Positive	Pv	Pv/Pm/Po	Pv	3310	Pv	4
9	50	M	Positive	Pv	Pv/Pm/Po	Pv	41627	Pv	5.1
10	16	M	Positive	Pv	Pv/Pm/Po	Pv	1756	Pv	3.9
11	21	M	Negative	Negative	Negative	Negative	0	Negative	Negative
12	6	F	Positive	Pv	Pv/Pm/Po	Pv	3188	Pv	4.2
13	65	M	Negative	Negative	Negative	Negative	0	Negative	Negative
14	42	M	Positive	Negative	Negative	Pv	192	Pv	2.7
15	33	M	Positive	Pv	Pv/Pm/Po	Pv	36970	Pv	5.4
16	23	M	Positive	Pv	Pv/Pm/Po	Pv	5532	Pv	4.3
17	31	M	Positive	Pv	Pv/Pm/Po	Pv	5397	Pv	4.6
18	29	M	Positive	Pv	Pv/Pm/Po	Pv	2287	Pv	4.2
19	16	M	Positive	Pv	Pv/Pm/Po	Pv	4118	Pv	3.9
20	33	M	Positive	Pv	Pv/Pm/Po	Pv	33519	Pv	5.3
21	46	M	Positive	Pv	Pv/Pm/Po	Pv	4367	Pv	4.3
22	58	F	Positive	Pv	Pv/Pm/Po	Pv	861	Pv	3.5
23	41	F	Positive	Negative	Negative	Pv	606	Pv	3.2
24	13	M	Negative	Negative	Negative	Negative	0	Negative	Negative
25	35	M	Positive	Pv	Pv/Pm/Po	Pv	39611	Pv	4.9
26	19	F	Negative	Negative	Negative	Negative	0	Negative	Negative
27	41	M	Negative	Negative	Negative	Negative	0	Negative	Negative
28	16	F	Negative	Negative	Negative	Negative	0	Negative	Negative
29	31	M	Positive	Pv	Pv/Pm/Po	Pv	2971	Pv	3.9
30	10	M	Positive	Pv	Pv/Pm/Po	Pv	2211	Pv	4.7
31	31	F	Positive	Pv	Pv/Pm/Po	Pv	3324	Pv	4
32	5	F	Negative	Negative	Negative	Negative	0	Negative	Negative
33	22	M	Positive	Pv	Pv/Pm/Po	Pv	900	Pv	3.5
34	41	M	Negative	Negative	Negative	Negative	0	Negative	Negative
35	56	F	Negative	Negative	Negative	Negative	0	Negative	Negative
36	55	M	Positive	Pv	Pv/Pm/Po	Pv	12088	Pv	4.5
37	58	F	Positive	Pv	Pv/Pm/Po	Pv	10048	Pv	4.3
38	31	M	Negative	Negative	Negative	Negative	0	Negative	Negative
39	27	F	Positive	Pv	Pv/Pm/Po	Pv	14460	Pv	4.6
40	37	M	Negative	Negative	Negative	Negative	0	Negative	Negative
41	40	M	Positive	Pv	Negative	Pv	1779	Pv	3.6
42	15	F	Negative	Negative	Negative	Negative	0	Negative	Negative
43	75	M	Positive	Pv	Pv/Pm/Po	Pv	1940	Pv	Not available
44	65	F	Positive	Pv	Pv/Pm/Po	Pv	2453	Pv	3.8
45	46	M	Negative	Negative	Negative	Negative	0	Negative	Negative
46	20	F	Negative	Negative	Negative	Negative	0	Negative	Negative
47	31	M	Positive	Pv	Pv/Pm/Po	Pv	11822	Pv	4.5
48	36	M	Positive	Pv	Pv/Pm/Po	Pv	6295	Pv	4.2
49	31	F	Negative	Negative	Negative	Negative	0	Negative	Negative
50	57	M	Negative	Negative	Negative	Negative	0	Negative	Negative
51	36	M	Positive	Pv	Pf or Mixed	Pv	19020	Pv	4.7
52	16	M	Negative	Negative	Negative	Pv	120	Pv	2.6
53	27	F	Negative	Negative	Negative	Negative	0	Negative	Negative
54	72	M	Negative	Negative	Negative	Negative	0	Negative	Negative
55	51	M	Negative	Negative	Negative	Negative	0	Pv	Negative
56	29	F	Negative	Negative	Negative	Negative	0	Negative	Negative
57	40	M	Negative	Negative	Negative	Negative	0	Pv	0.6
58	41	M	Negative	Negative	Negative	Negative	0	Negative	Negative
59	22	M	Negative	Negative	Negative	Negative	0	Negative	Negative
60	27	M	Positive	Pv	Pv/Pm/Po	Pv	7288	Pv	4.5
61	50	F	Negative	Negative	Negative	Negative	0	Negative	Negative
62	46	M	Positive	Pv	Pv/Pm/Po	Pv	19025	Pv	4.8
63	46	M	Positive	Pv	Negative	Pv	414	Pv	2.7
64	34	F	Negative	Negative	Negative	Negative	0	Negative	Negative
65	44	M	Positive	Pv	Pv/Pm/Po	Pv	1751	Pv	3.7
66	79	M	Positive	Pv	Pv/Pm/Po	Pv	2412	Pv	3.6
67	63	F	Positive	Pv	Negative	Pv	1005	Pv	3.3
68	50	M	Positive	Pv	Pv/Pm/Po	Pv	8294	Pv	4.6
69	32	M	Negative	Negative	Negative	Negative	0	Negative	Negative
70	56	M	Negative	Negative	Negative	Negative	0	Negative	Negative
71	31	F	Negative	Negative	Negative	Negative	0	Pv	Not available
72	36	M	Positive	Pv	Pv/Pm/Po	Pv	7550	Pv	4.3
73	23	F	Positive	Pv	Pv/Pm/Po	Pv	4962	Pv	3.6
74	19	F	Negative	Negative	Negative	Negative	0	Negative	Negative
75	44	M	Positive	Pv	Pv/Pm/Po	Pv	2290	Pv	4.1
76	19	M	Negative	Negative	Negative	Negative	0	Negative	Negative
77	63	M	Positive	Pv	Pv/Pm/Po	Pv	5610	Pv	3.9
78	34	M	Negative	Negative	Negative	Negative	0	Negative	Negative
79	15	F	Negative	Pf	Pf or Mixed	Mixed	P.f: 861 p/ul P.v: 86 p/ul	Pf	4
80	43	M	Negative	Negative	Pf	Negative	0	Negative	Negative
81	44	F	Negative	Negative	Pf	Negative	0	Negative	Negative
82	59	M	Negative	Negative	Negative	Negative	0	Negative	Negative
83	50	F	Positive	Pv	Pv/Pm/Po	Pv	7020	Pv	3.9
84	18	F	Positive	Pv	Pv/Pm/Po	Pv	4909	Pv	4.1
85	28	F	Negative	Negative	Negative	Negative	0	Negative	Negative
86	28	F	Negative	Negative	Negative	Pv	12	Pv	0.2
87	48	M	Negative	Negative	Negative	Negative	0	Negative	Negative
88	33	F	Negative	Negative	Negative	Negative	0	Negative	Negative
89	32	M	Negative	Negative	Negative	Negative	0	Negative	Negative
90	9	M	Negative	Negative	Negative	Negative	0	Negative	Negative
91	33	M	Negative	Negative	Negative	Negative	0	Negative	Negative
92	23	M	Negative	Negative	Negative	Negative	0	Negative	Negative
93	17	F	Negative	Negative	Negative	Negative	0	Negative	Negative
94	47	M	Positive	Negative	Negative	Pf	971	Pf	2.6
95	13	F	Positive	Pv	Pv/Pm/Po	Pv	19565	Pv	4.6
96	19	M	Negative	Negative	Negative	Negative	0	Negative	Negative
97	13	F	Positive	Pv	Negative	Pv	689	Pv	3.2
98	23	F	Negative	Negative	Negative	Negative	0	Negative	Negative
99	32	M	Positive	Pv	Pf or Mixed	Pv	4249	Pv	3.8
100	55	M	Negative	Negative	Negative	Negative	0	Negative	Negative
101	47	F	Positive	Pv	Pv/Pm/Po	Pv	62364	Pv	5
102	53	M	Negative	Negative	Negative	Negative	0	Negative	Negative
103	15	M	Negative	Negative	Negative	Negative	0	Negative	Negative
104	19	M	Positive	Pv	Negative	Pv	240	Pv	2.5
105	55	M	Positive	Pv	Pv/Pm/Po	Pv	5943	Pv	3.6
106	14	F	Positive	Pv	Pv/Pm/Po	Pv	1536	Pv	3.2
107	36	M	Positive	Pv	Pv/Pm/Po	Pv	4414	Pv	3.7
108	36	M	Negative	Negative	Negative	Negative	0	Negative	Negative
109	47	F	Negative	Negative	Negative	Negative	0	Negative	Negative
110	28	M	Negative	Negative	Negative	Negative	0	Negative	Negative
111	20	F	Negative	Negative	Negative	Negative	0	Pv	-0.3
112	51	F	Positive	Pv	Negative	Pv	2460	Pv	3.4
113	27	M	Negative	Negative	Negative	Negative	0	Negative	Negative
114	38	F	Positive	Negative	Negative	Negative	0	Negative	Negative
115	44	M	Positive	Pv	Pv/Pm/Po	Pv	3659	Pv	3.9
116	9	F	Negative	Negative	Negative	Negative	0	Negative	Negative
117	24	F	Positive	Negative	Negative	Pv	532	Pv	2.7
118	50	M	Positive	Pv	Pv/Pm/Po	Pv	41000	Pv	4.8
119	29	F	Positive	Pv	Pv/Pm/Po	Pv	12597	Pv	4.5
120	43	M	Negative	Negative	Negative	Negative	0	Negative	Negative
121	40	M	Positive	Pv	Negative	Pv	466	Pv	3.1
122	37	M	Positive	Negative	Negative	Pv	108	Pv	2.3
123	26	F	Positive	Pv	Pv/Pm/Po	Pv	1291	Pv	3.9
124	23	F	Negative	Negative	Negative	Negative	0	Negative	Negative
125	16	F	Negative	Negative	Negative	Negative	0	Negative	Negative
126	36	M	Positive	Pv	Pv/Pm/Po	Pv	5942	Pv	4
127	31	M	Negative	Negative	Negative	Negative	0	Negative	Negative
128	43	M	Negative	Negative	Negative	Negative	0	Pv	Negative
129	42	M	Negative	Negative	Negative	Negative	0	Negative	Negative
130	15	M	Positive	Pv	Pv/Pm/Po	Pv	1492	Pv	3.8
131	11	F	Negative	Negative	Negative	Negative	0	Negative	Negative
132	25	F	Negative	Negative	Negative	Negative	0	Negative	-0.8
133	68	F	Positive	Pv	Negative	Pv	6360	Pv	4.2
134	27	M	Negative	Negative	Negative	Negative	0	Negative	Negative
135	27	M	Positive	Negative	Negative	Negative	0	Negative	-0.2
136	17	F	Negative	Negative	Negative	Negative	0	Negative	Negative
137	36	M	Negative	Negative	Negative	Negative	0	Negative	Negative
138	18	F	Negative	Negative	Negative	Negative	0	Negative	Negative
139	26	M	Negative	Negative	Negative	Negative	0	Negative	Negative
140	60	M	Positive	Pv	Pv/Pm/Po	Pv	10859	Pv	4.7
141	42	M	Positive	Pv	Pv/Pm/Po	Pv	4343	Pv	3.9
142	21	M	Negative	Negative	Negative	Negative	0	Pv	-0.4
143	18	M	Negative	Negative	Negative	Negative	0	Negative	Negative
144	38	M	Negative	Negative	Negative	Negative	0	Negative	Negative
145	45	F	Negative	Negative	Negative	Negative	0	Pv	-0.04
146	43	M	Negative	Negative	Negative	Negative	0	Negative	Negative
147	17	F	Negative	Negative	Negative	Negative	0	Negative	Negative
148	47	F	Negative	Negative	Negative	Negative	0	Negative	Negative
149	48	F	Negative	Negative	Negative	Negative	0	Negative	Negative
150	15	F	Positive	Negative	Pv/Pm/Po	Pv	7864	Pf	Not available
151	63	M	Negative	Negative	Negative	Pv	262	Pv	Not available
152	53	M	Negative	Negative	Negative	Negative	0	Negative	Negative
153	29	F	Negative	Negative	Negative	Negative	0	Negative	Negative
154	33	F	Negative	Negative	Negative	Negative	0	Negative	Negative
155	50	M	Positive	Pv	Negative	Pv	322	Pv	Not available
156	25	M	Negative	Negative	Negative	Negative	0	Negative	Negative
157	15	F	Negative	Negative	Negative	Negative	0	Negative	Negative
158	35	M	Positive	Pv	Pv/Pm/Po	Pv	4179	Pv	Not available
159	23	M	Negative	Negative	Negative	Negative	0	Negative	Negative
160	54	F	Positive	Pv	Pv/Pm/Po	Pv	5210	Pv	Not available
161	19	M	Positive	Pv	Pv/Pm/Po	Pv	8956	Mixed	Not available
162	34	M	Positive	Pv	Pv/Pm/Po	Pv	8698	Pv	Not available
163	52	M	Negative	Negative	Negative	Negative	0	Negative	Negative
164	47	M	Negative	Negative	Negative	Negative	0	Negative	Negative
165	30	F	Negative	Negative	Negative	Negative	0	Negative	Negative
166	25	F	Negative	Negative	Negative	Negative	0	Negative	Negative
167	29	F	Negative	Negative	Negative	Negative	0	Negative	Negative
168	65	M	Negative	Negative	Negative	Negative	0	Negative	Negative
169	22	M	Negative	Negative	Negative	Negative	0	Negative	Negative
170	20	F	Negative	Negative	Negative	Negative	0	Negative	Negative
171	29	F	Positive	Pv	Pv/Pm/Po	Pv	17799	Pv	Not available
172	20	F	Negative	Negative	Negative	Negative	0	Negative	Negative
173	60	M	Positive	Negative	Negative	Pf	7797	Pf	Not available
174	26	M	Negative	Negative	Negative	Negative	0	Negative	Negative
175	42	F	Negative	Negative	Negative	Negative	0	Negative	Negative
176	11	F	Negative	Negative	Negative	Negative	0	Negative	Negative
177	10	F	Negative	Negative	Negative	Negative	0	Negative	Negative
178	39	M	Positive	Pv	Pv/Pm/Po	Pv	11588	Pv	Not available
179	8	F	Negative	Negative	Negative	Negative	0	Negative	Negative
180	57	F	Negative	Negative	Negative	Negative	0	Negative	Negative
181	24	M	Negative	Negative	Negative	Negative	0	Negative	Negative
182	33	M	Negative	Negative	Negative	Negative	0	Negative	Negative
183	32	F	Negative	Negative	Negative	Negative	0	Negative	Negative
184	41	M	Negative	Negative	Negative	Negative	0	Negative	Negative
185	30	F	Positive	Pv	Pv/Pm/Po	Pv	446	Pv	Not available
